# Supplementary material for: Compositional Effects on Indentation Mechanical Properties of Chemically Strengthened TiO2-Doped Soda Lime Silicate Glasses
Source: Materials (Basel). 2022 Jan 13;15(2):577. doi: 10.3390/ma15020577 (PMC8779215; doi:10.3390/ma15020577)
Supplement: Supplementary file 1 [file materials-15-00577-s001.zip]

Archive with 1 entries (1 files):
- materials-1517905-supplementary.pdf
